# Supplementary material for: Would You Detour with Me? Association between Functional Breed Selection and Social Learning in Dogs Sheds Light on Elements of Dog–Human Cooperation
Source: Animals (Basel). 2023 Jun 15;13(12):2001. doi: 10.3390/ani13122001 (PMC10295277; doi:10.3390/ani13122001)
Supplement: Supplementary file 1 [file animals-13-02001-s001.zip]

Archive with 1 entries (1 files):
- animals-2442300-supplementary.xlsx
