# Supplementary material for: Would You Detour with Me? Association between Functional Breed Selection and Social Learning in Dogs Sheds Light on Elements of Dog–Human Cooperation
Source: Animals (Basel). 2023 Jun 15;13(12):2001. doi: 10.3390/ani13122001 (PMC10295277; doi:10.3390/ani13122001)
Supplement: Supplementary file 1 [file animals-13-02001-s001.zip › animals-2442300-supplementary.xlsx]

## Sheet: Munka1
Dogname	sex	neut	age	keeping	training	Demo	Group	Testgroup	success1	success2	success3	reward1	reward2	reward3	look1	look2	look3	freqlook1	freqlook2	freqLook3	dur_leave1	dur_leave2	dur_leave3	leave1_perc	leave2_perc	leave3_perc	encour1	encour2	encour3	freqencour1	freqencour2	freqencour3	Corner1	Corner2	Corner3	freq_corner1	freq_corner2	freq_corner3
Aeon	1	2	5	2	2	0	1	1	0	0	0	60	60	60	23	16	12	0.383333	0.266667	0.2	27.5	38.1	32.25	0.458333	0.635	0.5375	31	21	28	0.516667	0.35	0.466667	2	0	3	0.0333333	0	0.05
Murci	2	2	2	1	4	0	1	1	0	0	1	60	60	41.1	22	12	9	0.366667	0.2	0.218978	16.75	18.45	21.75	0.279167	0.3075	0.529197	36	26	13	0.6	0.433333	0.316302	3	2	0	0.05	0.0333333	0
Rege	2	1	8	2	6	0	1	1	0	0	0	60	60	60	17	18	28	0.283333	0.3	0.466667	31.15	29.4	41.05	0.519167	0.49	0.684167	24	26	26	0.4	0.433333	0.433333	1	0	0	0.0166667	0	0
Blue	1	2	5.5	2	2	0	1	1	0	0	0	60	60	60	13	11	8	0.216667	0.183333	0.133333	10.4	28.6	24	0.173333	0.476667	0.4	20	22	22	0.333333	0.366667	0.366667	0	0	0	0	0	0
Ferenc	1	2	5	1	4	1	1	3	0	0	0	60	60	60	8	7	6	0.133333	0.116667	0.1	25.05	30.25	22.95	0.4175	0.504167	0.3825	13	10	12	0.216667	0.166667	0.2	6	0	1	0.1	0	0.0166667
Indiana	1	2	4.5	2	5	1	2	4	0	1	1	60	21.8	5.6	5	2	0	0.0833333	0.0917431	0	23.05	5.2	0	0.384167	0.238532	0	16	3	1	0.266667	0.137615	0.178571	4	0	0	0.0666667	0	0
Szeder	2					1	1	3	0	1	1	60	26.45	10.15	6	2	1	0.1	0.0756144	0.0985222	34.75	2.05	1.5	0.579167	0.0775047	0.147783	35	13	6	0.583333	0.491493	0.591133	2	0	1	0.0333333	0	0.0985222
Temida	2	2	5	1	6	0	2	2	0	0	0	60	60	60	8	18	17	0.133333	0.3	0.283333	12.3	47.45	49.55	0.205	0.790833	0.825833	23	20	14	0.383333	0.333333	0.233333	7	0	0	0.116667	0	0
Bukfenc	2	1	5			1	1	3	0	0	0	60	60	60	3	3	5	0.05	0.05	0.0833333	28.1	45.75	12.65	0.468333	0.7625	0.210833	9	16	18	0.15	0.266667	0.3	2	0	1	0.0333333	0	0.0166667
Negro	1	1	4	2	6	0	1	1	0	0	0	60	60	60	4	5	12	0.0666667	0.0833333	0.2	6.35	8.5	45.7	0.105833	0.141667	0.761667	21	19	22	0.35	0.316667	0.366667	4	0	0	0.0666667	0	0
Szotyi	1	1	1			1	1	3	0	0	1	60	60	46.65	7	3	3	0.116667	0.05	0.0643087	15.8	22.7	8.7	0.263333	0.378333	0.186495	16	9	16	0.266667	0.15	0.34298	1	1	0	0.0166667	0.0166667	0
Winnie	1	2	4	2	4	1	1	3	0	1	1	60	16.9	12.25	9	0	0	0.15	0	0	21.4	0	0	0.356667	0	0	20	5	3	0.333333	0.295858	0.244898	5	1	1	0.0833333	0.0591716	0.0816327
Aibell	2					1	2	4	0	0	0	60	60	60	6	8	11	0.1	0.133333	0.183333	4.2	32.65	39.55	0.07	0.544167	0.659167	10	8	10	0.166667	0.133333	0.166667	3	1	2	0.05	0.0166667	0.0333333
Boreas	1	1	4	3	5	1	2	4	1	1	1	33.7	5.75	5.95	2	0	0	0.0593472	0	0	2.5	0	0	0.074184	0	0	14	0	0	0.41543	0	0	5	1	2	0.148368	0.173913	0.336134
Dorka	2	2	7.5	2	3	0	2	2	0	0	0	60	60	60	6	7	7	0.1	0.116667	0.116667	41.75	49.9	48.9	0.695833	0.831667	0.815	8	7	8	0.133333	0.116667	0.133333	1	0	0	0.0166667	0	0
Golyó	1	2	3	2	5	0	1	1	1	0	1	58.35	60	27.8	3	9	3	0.0514139	0.15	0.107914	4.55	6.2	1.7	0.0779777	0.103333	0.0611511	9	14	4	0.154242	0.233333	0.143885	3	5	2	0.0514139	0.0833333	0.0719424
Hota Hota	1	2	6	1	2	1	2	4	0	1	1	60	60	35.25	0	6	2	0	0.1	0.0567376	25.3	10.3	0	0.421667	0.171667	0	12	32	17	0.2	0.533333	0.48227	0	0	0	0	0	0
Lego	1	2	10	2	4	0	1	1	0	0	0	60	60	60	15	19	15	0.25	0.316667	0.25	1.65	3.55	2.6	0.0275	0.0591667	0.0433333	33	30	31	0.55	0.5	0.516667	4	3	0	0.0666667	0.05	0
Maya	2		7			1	2	4	0	0	0	60	60	60	7	7	9	0.116667	0.116667	0.15	1.05	10.15	17.3	0.0175	0.169167	0.288333	8	20	17	0.133333	0.333333	0.283333	5	2	1	0.0833333	0.0333333	0.0166667
Menyus	1	1	11	1	6	0	1	1	1	1	1	60	33.5	9.7	6	4	0	0.1	0.119403	0	2.8	7.05	0	0.0466667	0.210448	0	25	13	4	0.416667	0.38806	0.412371	6	2	1	0.1	0.0597015	0.103093
Norwin	1					0	2	2	1	0	1	38.3	60	19.55	4	4	1	0.104439	0.0666667	0.0511509	4.95	28.85	2.9	0.129243	0.480833	0.148338	17	14	7	0.443864	0.233333	0.358056	5	4	1	0.130548	0.0666667	0.0511509
Sam	2	1	3	2	6	0	1	1	1	1	1	21.1	7.35	5.75	1	0	0	0.0473934	0	0	5.25	0	0	0.248815	0	0	10	2	1	0.473934	0.272109	0.173913	1	0	0	0.0473934	0	0
Szendi	2	2	5.5	1	4	0	1	1	1	1	1	16.2	4.15	7.75	3	0	1	0.185185	0	0.129032	3.7	0	2.05	0.228395	0	0.264516	10	3	2	0.617284	0.722892	0.258065	1	0	0	0.0617284	0	0
Szille	2	2	4	2	6	1	1	3	0	1	1	60	9.55	4.05	6	0	0	0.1	0	0	2.6	0	0	0.0433333	0	0	9	2	0	0.15	0.209424	0	7	2	0	0.116667	0.209424	0
Tisza	2	2	12	2	3	1	2	4	1	1	1	32.35	11.45	5.2	3	0	0	0.0927357	0	0	1.55			0.0479134	0	0	19	6	3	0.587326	0.524017	0.576923	7	2	0	0.216383	0.174672	0
Zack	1	2	5.5	2	4	0	2	2	0	0	0	60	60	60	7	8	3	0.116667	0.133333	0.05	8.85	9.45	18.4	0.1475	0.1575	0.306667	25	22	11	0.416667	0.366667	0.183333	3	1	1	0.05	0.0166667	0.0166667
Annabell	2	2	5	1	4	0	1	1	0	0	0	60	60	60	10	4	6	0.166667	0.0666667	0.1	0.95	2.3	8	0.0158333	0.0383333	0.133333	28	21	19	0.466667	0.35	0.316667	5	0	1	0.0833333	0	0.0166667
Avatár	2	2	7.5	1	6	0	2	2	1	0	0	60	60	60	0	10	8	0	0.166667	0.133333	1.85	14.25	17.3	0.0308333	0.2375	0.288333	10	36	27	0.166667	0.6	0.45	1	7	1	0.0166667	0.116667	0.0166667
Bodza	2	2	8	2	3	1	2	4	1	0	1	22.9	60	15.2	3	6	1	0.131004	0.1	0.0657895	5.7	39.2	0	0.248908	0.653333	0	9	24	9	0.393013	0.4	0.592105	2	2	2	0.0873362	0.0333333	0.131579
Dio	2	2	12	2	4	1	2	4	1	1	1	27.6	5.7	44.4	2	0	2	0.0724638	0	0.045045	2.25	0	8.05	0.0815217	0	0.181306	9	2	14	0.326087	0.350877	0.315315	5	0	2	0.181159	0	0.045045
Dió	1	2	3.5	1	3	0	2	2	0	0	0	60	60	60	7	10	6	0.116667	0.166667	0.1	12.7	6.35	33.6	0.211667	0.105833	0.56	24	28	22	0.4	0.466667	0.366667	2	0	0	0.0333333	0	0
Figaro	1	2	3	1	5	0	2	2	1	1	1	40.45	21	16.8	6	5	2	0.148331	0.238095	0.119048	7.6	0	0	0.187886	0	0	11	6	3	0.271941	0.285714	0.178571	1	2	0	0.0247219	0.0952381	0
Júlia	2	1	3	1	4	0	2	2	0	1	1	60	18.1	3.9	17	1	0	0.283333	0.0552486	0	52.25	0	0	0.870833	0	0	15	4	1	0.25	0.220994	0.25641	1	1	0	0.0166667	0.0552486	0
Mamba	2	2	9	1	5	0	2	2	1	1	1	51.65	56.75	47.35	4	5	1	0.0774443	0.0881057	0.0211193	1.9	3.7	0	0.0367861	0.0651982	0	14	8	8	0.271055	0.140969	0.168955	5	5	6	0.0968054	0.0881057	0.126716
Márkó	1	2	2	2	3	1	1	3	1	1	1	40.35	21.1	14.7	2	1	1	0.0495663	0.0473934	0.0680272	1.55	0.9	0	0.0384139	0.042654	0	9	7	4	0.223048	0.331754	0.272109	2	1	2	0.0495663	0.0473934	0.136054
Matcha	2	1	1	2	4	1	1	3	1	1	1	16.25	8.2	11.15	1	0	0	0.0615385	0	0	2.1	0	0	0.129231	0	0	3	2	4	0.184615	0.243902	0.358744	0	1	0	0	0.121951	0
Merlin	1	2	2	2	6	1	1	3	1	1	1	30.15	36.95	7.7	6	8	0	0.199005	0.216509	0	0.4	3.9	0	0.013267	0.105548	0	9	7	0	0.298507	0.189445	0	5	4	2	0.165837	0.108254	0.25974
Nala	2	2	2	1	4	1	1	3	1	1	1	26.8	25.05	5.8	3	3	0	0.11194	0.11976	0	2.65	2.2	0	0.0988806	0.0878244	0	9	8	1	0.335821	0.319361	0.172414	3	4	0	0.11194	0.159681	0
Piszke	1		4			1	1	3	0	0	0	60	60	60	19	24	16	0.316667	0.4	0.266667	0.2	7.4	1.05	0.00333333	0.123333	0.0175	21	28	24	0.35	0.466667	0.4	0	2	1	0	0.0333333	0.0166667
Rudi	1	1	1.5	1	6	0	2	2	1	1	1	23.2	18.85	7.6	1	3	0	0.0431034	0.159151	0	2.25	3.5	0	0.0969828	0.185676	0	0	1	1	0	0.0530504	0.131579	1	2	0	0.0431034	0.106101	0
Zete	1	1	1	1	2	1	2	4	1	1	1	38.5	36.45	17.25	4	5	2	0.103896	0.137174	0.115942	5.5	19.15	5.45	0.142857	0.525377	0.315942	4	7	4	0.103896	0.192044	0.231884	2	2	0	0.0519481	0.0548697	0
Alfréd	1	2	5	1	?	1	2	4	1	1	1	35.35	31.25	15.35	3	1	0	0.0848656	0.032	0	0	0	0	0	0	0	15	8	1	0.424328	0.256	0.0651466	4	1	1	0.113154	0.032	0.0651466
Arwen	2	2	2.5	2	4	0	1	1	1	1	1	4.35	3.2	3.25	0	0	0	0	0	0				0	0	0	0	0	0	0	0	0				0	0	0
Caci	1	1	4	1	2	1	2	4	1	1	1	24.3	33.25	36	0	3	3	0	0.0902256	0.0833333	0	2.5	0	0	0.075188	0	6	5	7	0.246914	0.150376	0.194444	1	0	1	0.0411523	0	0.0277778
Chuck	1	1	4.5	2	6	0	1	1	1	1	1	7.15	4.15	3.55	0	0	0	0	0	0	0	0	0	0	0	0	2	1	1	0.27972	0.240964	0.28169	2	0	0	0.27972	0	0
Dongó	1	1	5	1	2	1	2	4	1	0	1	15	60	25.8	0	1	1	0	0.0166667	0.0387597	0	32.8	0	0	0.546667	0	4	14	7	0.266667	0.233333	0.271318	1	2	0	0.0666667	0.0333333	0
Enid	2	2	6.5	2	6	0	1	1	1	1	1	11.6	19.7	8.1	0	2	0	0	0.101523	0	0	4.45	0	0	0.225888	0	2	5	0	0.172414	0.253807	0	0	0	0	0	0	0
Fox	1	2	5.5	2	3	0	1	1	1	1	1	4.95	5.65	6.9	0	0	0	0	0	0	0	0	0	0	0	0	1	0	0	0.20202	0	0	0	0	1	0	0	0.144928
Funky	2	2	10	1	4	0	1	1	1	1	1	15.8	5.2	3.6	3	0	0	0.189873	0	0	0	0	0	0	0	0	7	5	2	0.443038	0.961538	0.555556	4	2	0	0.253165	0.384615	0
Grimbusz	1	2	4	2	3	1	1	3	0	1	1	60	36.6	16.7	7	3	1	0.116667	0.0819672	0.0598802	0	0	0	0	0	0	30	17	12	0.5	0.464481	0.718563	4	2	3	0.0666667	0.0546448	0.179641
Hattyú	2	2	3	2	4	1	2	4	1	0	1	40.6	60	41.45	1	6	1	0.0246305	0.1	0.0241255	0	1.65	0	0	0.0275	0	22	35	17	0.541872	0.583333	0.410133	3	3	2	0.0738916	0.05	0.0482509
Ikon	1	2	6	2	6	0	2	2	1	1	1	12.7	18.7	11.25	0	0	0	0	0	0	0	0	0	0	0	0	2	2	1	0.15748	0.106952	0.0888889	0	1	1	0	0.0534759	0.0888889
Jar Jar	2	2	10.5	1	6	1	1	3	0	0	1	60	60	41.85	13	10	8	0.216667	0.166667	0.191159	0	2.4	8	0	0.04	0.191159	34	29	17	0.566667	0.483333	0.406213	6	4	2	0.1	0.0666667	0.0477897
Múú	1	2	6	1	4	0	2	2	1	1	1	4.1	4.1	4.85	0	0	0	0	0	0	0	0	0	0	0	0	1	1	0	0.243902	0.243902	0	0	0	0	0	0	0
Nala-regi	2	1	5	2	6	0	1	1	1	1	1	21.6	21.5	29.15	3	1	1	0.138889	0.0465116	0.0343053	0	0	0	0	0	0	3	3	3	0.138889	0.139535	0.102916	0	2	0	0	0.0930233	0
Nugát	2	2	5	2	3	0	1	1	1	1	1	7.85	5.05	5.45	1	0	0	0.127389	0	0	0	0	0	0	0	0	5	2	2	0.636943	0.39604	0.366972	2	0	1	0.254777	0	0.183486
Olga	2	2	1	1	3	0	2	2	1	1	1	36.45	17.35	22.75	3	1	1	0.0823045	0.0576369	0.043956	0	0	0	0	0	0	8	4	4	0.219479	0.230548	0.175824	3	1	1	0.0823045	0.0576369	0.043956
Phoebe	2	2	1.5	1	4	0	1	1	1	1	1	14.1	13	5.1	0	0	0	0	0	0	0	0	0	0	0	0	5	4	2	0.35461	0.307692	0.392157	3	1	0	0.212766	0.0769231	0
Pimasz	1	2	9			1	2	4	1	1	1	11.75	6.25	4.75	0	0	0	0	0	0	0	0	0	0	0	0	1	0	0	0.0851064	0	0	0	1	0	0	0.16	0
River	1					0	1	1	1	1	1	13.1	5.45	5.1	0	0	0	0	0	0	0	0	0	0	0	0	7	2	3	0.534351	0.366972	0.588235	2	2	2	0.152672	0.366972	0.392157
Sydney	1	2	2	1	3	0	1	1	1	1	1	3.4	2.95	3.5	0	0	0	0	0	0	0	0	0	0	0	0	1	1	1	0.294118	0.338983	0.285714	0	0	0	0	0	0
Szofi	2	2	1	1	4	0	2	2	1	0	1	38.95	60	56.9	0	10	9	0	0.166667	0.158172	0	43.4	35.65	0	0.723333	0.626538	5	15	8	0.12837	0.25	0.140598	4	2	0	0.102696	0.0333333	0
Rowan	1	2	2	2	2	1	2	4	1	1	1	42	32.7	17.9	5	4	2	0.119048	0.122324	0.111732	3.1	0	4	0.0738095	0	0.223464	25	16	8	0.595238	0.489297	0.446927	1	1	0	0.0238095	0.030581	0
Lucas	1	1	1	2	2	1	2	4	1	1	1	43.25	29.05	47.2	4	1	1	0.0924855	0.0344234	0.0211864	4.65	0	5.35	0.107514	0	0.113347	22	15	16	0.508671	0.516351	0.338983	1	2	4	0.0231214	0.0688468	0.0847458
Rhysand	1	1	1	2	2	0	2	2	0	0	0	60	60	60	9	2	9	0.15	0.0333333	0.15	45.55	0	25.05	0.759167	0	0.4175	-	-	-	#VALUE!	#VALUE!	#VALUE!	0	1	0	0	0.0166667	0
Csoki	1	2	11	1	2	0	2	2	0	0	0	60	60	60	9	8	2	0.15	0.133333	0.0333333	12.35	29	0	0.205833	0.483333	0	40	27	30	0.666667	0.45	0.5	2	1	0	0.0333333	0.0166667	0
Patrik	1	2	8	1	3	1	2	4	1	1	1	39.65	22.9	10.05	2	0	0	0.0504414	0	0	1	0	0	0.0252207	0	0	12	3	2	0.302648	0.131004	0.199005	3	4	2	0.075662	0.174672	0.199005
Mimo	2	2	3	2	6	1	1	3	0	1	0	60	18.7	60	6	1	4	0.1	0.0534759	0.0666667	26.15	0	12.6	0.435833	0	0.21	15	5	11	0.25	0.26738	0.183333	3	0	3	0.05	0	0.05
Frida	2	2	9	2	4	1	2	4	0	1	0	60	51.8	60	6	4	7	0.1	0.0772201	0.116667	17.3	6.1	22.95	0.288333	0.117761	0.3825	28	26	33	0.466667	0.501931	0.55	3	0	2	0.05	0	0.0333333
Millie	2	2	11	2	6	1	1	3	0	0	0	60	60	60	10	17	15	0.166667	0.283333	0.25	11.95	6.1	32.65	0.199167	0.101667	0.544167	15	14	19	0.25	0.233333	0.316667	1	0	2	0.0166667	0	0.0333333
Müzli	2	2	5	2	3	1	2	4	0	0	0	60	60	60	6	11	5	0.1	0.183333	0.0833333	2.95	8.3	2.4	0.0491667	0.138333	0.04	7	11	8	0.116667	0.183333	0.133333	6	2	2	0.1	0.0333333	0.0333333
Norton	1	1	4	2	6	1	2	4	0	0	0	60	60	60	2	5	3	0.0333333	0.0833333	0.05	0	0.15	0	0	0.0025	0	4	8	12	0.0666667	0.133333	0.2	5	1	0	0.0833333	0.0166667	0
Grabovszky	1	2	2	1	5	1	1	3	0	1	0	60	38.05	60	14	4	12	0.233333	0.105125	0.2	38.15	10.45	34.5	0.635833	0.274639	0.575	33	15	24	0.55	0.394218	0.4	0	1	3	0	0.0262812	0.05
Szvetlana	2	1	1	2	3	0	2	2	0	1	0	60	60	60	4	4	15	0.0666667	0.0666667	0.25	25.05	54.7	37.95	0.4175	0.911667	0.6325	9	17	24	0.15	0.283333	0.4	0	0	0	0	0	0
Málna	2	2	7	1	4	1	2	4	0	0	0	60	60	60	11	4	9	0.183333	0.0666667	0.15	14.1	14.6	24.3	0.235	0.243333	0.405	20	17	17	0.333333	0.283333	0.283333	3	5	2	0.05	0.0833333	0.0333333
Whisky	1		2.5			1	1	3	0	1	0	60	60	60	9	11	5	0.15	0.183333	0.0833333	0	4.4	0	0	0.0733333	0	31	19	19	0.516667	0.316667	0.316667	5	3	2	0.0833333	0.05	0.0333333
Zuzu	2	2	3.5	1	3	1	1	3	0	1	1	60	12.7	17.15	4	0	1	0.0666667	0	0.058309	14.95	0	0	0.249167	0	0	13	5	6	0.216667	0.393701	0.349854	4	0	3	0.0666667	0	0.174927
Kifli	1	2	8	1	4	1	1	3	0	1	1	60	19.9	46.6	5	2	3	0.0833333	0.100503	0.0643777	14	3.5	0.45	0.233333	0.175879	0.00965665	22	5	13	0.366667	0.251256	0.27897	2	1	1	0.0333333	0.0502513	0.0214592
